# Supplementary material for: Exploring hub pyroptosis-related genes, molecular subtypes, and potential drugs in ankylosing spondylitis by comprehensive bioinformatics analysis and molecular docking
Source: BMC Musculoskelet Disord. 2023 Jun 29;24:532. doi: 10.1186/s12891-023-06664-8 (PMC10308648; doi:10.1186/s12891-023-06664-8)
Supplement: Supplementary file 1 — Additional file 1: Supplementary file 2. List of pyroptosis genes. [file 12891_2023_6664_MOESM1_ESM.xlsx]

## Sheet: Sheet1
Supplementary file 2: The list of pyroptosis genes
Gene
BAK1
BAX
CASP1
CASP3
CASP4
CASP5
CHMP2A
CHMP2B
CHMP3
CHMP4A
CHMP4B
CHMP4C
CHMP6
CHMP7
CYCS
ELANE
GSDMD
GSDME
GZMB
HMGB1
IL18
IL1A
IL1B
IRF1
IRF2
TP53
TP63
AIM2
CASP6
CASP8
CASP9
GPX4
GSDMA
GSDMB
GSDMC
IL6
NLRC4
NLRP1
NLRP2
NLRP3
NLRP6
NLRP7
NOD1
NOD2
PJVK
PLCG1
PRKACA
PYCARD
SCAF11
TIRAP
TNF
GZMA
