# Supplementary material for: Exploring hub pyroptosis-related genes, molecular subtypes, and potential drugs in ankylosing spondylitis by comprehensive bioinformatics analysis and molecular docking
Source: BMC Musculoskelet Disord. 2023 Jun 29;24:532. doi: 10.1186/s12891-023-06664-8 (PMC10308648; doi:10.1186/s12891-023-06664-8)
Supplement: Supplementary file 5 — Additional file 5: Supplementary file 6. Calculation of the highest scoring gene using cytoHubba. [file 12891_2023_6664_MOESM5_ESM.xlsx]

## Sheet: Sheet1
Supplementary file 6: Calculation of the highest scoring gene using Cytohubba
Gene name	MCC	MNC	Degree	EPC
GZMB	535352	26	26	12.421
KLRD1	519960	20	20	11.719
GZMA	510000	20	20	11.685
CD247	434188	20	20	11.465
CD244	393960	20	20	11.477
IL2RB	337827	19	22	11.233
GNLY	337704	16	16	10.628
IFNG	272458	19	21	10.773
LAG3	221760	13	13	9.695
KLRF1	167186	15	15	10.131
NCR3	166440	15	15	10.448
FASLG	141120	13	13	9.656
NKG7	131088	14	14	10.089
HCST	131041	11	12	9.257
KIR2DL3	115920	12	12	9.581
ITGAL	111024	15	15	10.274
EOMES	95980	17	17	9.982
GZMH	45386	11	11	8.436
SLAMF6	25322	12	12	8.874
CD160	15840	10	10	8.116
KLRG1	15386	13	13	9.266
CX3CR1	248	8	8	6.688
SH2D1B	122	6	6	5.75
STAT4	73	6	7	6.049
RUNX3	72	7	7	6.465
ID2	50	6	6	5.663
FGFBP2	26	5	5	4.616
CCL4L1	6	3	3	3.666
ASCL2	5	3	4	2.961
RHOC	5	1	5	3.45
CFL1	4	1	4	2.172
GZMM	4	3	3	3.767
TBC1D31	3	1	3	1.316
FLNA	3	1	3	1.419
PTGDS	3	1	3	1.275
SERPINB6	2	2	2	3.314
DYNC1H1	2	1	2	1.225
S1PR5	2	2	2	2.504
CLIP2	2	1	2	1.229
ENPP4	2	1	2	1.207
CLIC3	2	1	2	1.205
HOPX	2	2	2	2.328
SLC9A3R1	2	1	2	1.192
PTPN4	1	1	1	1.122
RARRES3	1	1	1	1.126
PTGDR	1	1	1	1.101
PRKCH	1	1	1	1.312
TNIK	1	1	1	1.105
PCM1	1	1	1	1.105
PLA2G16	1	1	1	1.102
PAFAH2	1	1	1	1.102
PYHIN1	1	1	1	2.144
MEX3C	1	1	1	1.107
GPR56	1	1	1	1.129
ENPP5	1	1	1	1.109
CHST12	1	1	1	2.267
YWHAQ	1	1	1	1.17
CEP78	1	1	1	1.127
OSBPL5	1	1	1	1.281
ARPC5L	1	1	1	1.142
ARHGEF3	1	1	1	1.249
APOBEC3G	1	1	1	1.943
AKR1C3	1	1	1	1.108
ADRB2	1	1	1	1.098
ADA	1	1	1	1.912
