# Supplementary material for: Exploring hub pyroptosis-related genes, molecular subtypes, and potential drugs in ankylosing spondylitis by comprehensive bioinformatics analysis and molecular docking
Source: BMC Musculoskelet Disord. 2023 Jun 29;24:532. doi: 10.1186/s12891-023-06664-8 (PMC10308648; doi:10.1186/s12891-023-06664-8)
Supplement: Supplementary file 6 — Additional file 6: Supplementary file 7. Results of 20 molecular docking studies between celastrol and GZMB. [file 12891_2023_6664_MOESM6_ESM.xlsx]

## Sheet: Sheet1
Supplementary file 7: Results of 20 molecular docking between celastrol and GZMB
Pose	affinity (kcal/mol)	RMSD upper bound	RMSD lower bound
1	-9.4	0	0
2	-9	3.579	9.765
3	-8.6	12.087	18.156
4	-8	13.03	15.346
5	-8	2.412	8.727
6	-7.9	1.622	2.033
7	-7.9	11.418	18.043
8	-7.8	11.172	15.678
9	-7.6	4.339	7.392
10	-7.6	18.445	22.389
11	-7.6	2.49	3.376
12	-7.5	8.638	15.086
13	-7.4	3.89	10.498
14	-7.1	15.854	18.255
15	-7.1	24.936	28.823
16	-7.1	8.367	13.815
17	-7.1	24.547	26.973
18	-7	17.356	20.818
19	-7	25.354	27.757
20	-6.9	15.411	19.927
