# Supplementary material for: Exploring hub pyroptosis-related genes, molecular subtypes, and potential drugs in ankylosing spondylitis by comprehensive bioinformatics analysis and molecular docking
Source: BMC Musculoskelet Disord. 2023 Jun 29;24:532. doi: 10.1186/s12891-023-06664-8 (PMC10308648; doi:10.1186/s12891-023-06664-8)
Supplement: Supplementary file 7 — Additional file 7: Supplementary file 8. Results of 20 molecular docking studies between RO 90-7501 and GZMB. [file 12891_2023_6664_MOESM7_ESM.xlsx]

## Sheet: Sheet1
Supplementary file 8: Results of 20 molecular docking between RO 90-7501 and GZMB
Pose	affinity (kcal/mol)	RMSD upper bound	RMSD lower bound
1	-8.8	0	0
2	-8.7	0.817	9.419
3	-8.4	29.009	29.331
4	-8.4	25.616	27.314
5	-8.4	3.068	4.262
6	-8	29.342	29.639
7	-7.9	3.407	10.575
8	-7.8	3.951	7.333
9	-7.7	28.895	29.889
10	-7.6	29.191	29.946
11	-7.5	29.037	30.431
12	-7.3	27.182	29.255
13	-7.3	3.886	7.072
14	-7.1	27.286	28.099
15	-7	28.801	29.986
16	-7	14.377	16.08
17	-6.9	29.893	30.301
18	-6.7	3.959	11.888
19	-6.7	6.828	11.401
20	-6.7	29.66	30.816
