# Supplementary material for: Exploring hub pyroptosis-related genes, molecular subtypes, and potential drugs in ankylosing spondylitis by comprehensive bioinformatics analysis and molecular docking
Source: BMC Musculoskelet Disord. 2023 Jun 29;24:532. doi: 10.1186/s12891-023-06664-8 (PMC10308648; doi:10.1186/s12891-023-06664-8)
Supplement: Supplementary file 8 — Additional file 8: Supplementary file 9. Results of 20 molecular docking studies between ascorbic acid and GZMB. [file 12891_2023_6664_MOESM8_ESM.xlsx]

## Sheet: Sheet1
Supplementary file 9: Results of 20 molecular docking between ascorbic acid and GZMB
Pose	affinity (kcal/mol)	RMSD upper bound	RMSD lower bound
1	-5.3	0	0
2	-5.1	1.401	4.213
3	-5.1	25.822	26.61
4	-5	24.206	24.75
5	-4.9	1.83	2.407
6	-4.8	1.601	2.525
7	-4.8	25.6	26.316
8	-4.6	1.548	2.925
9	-4.5	25.787	26.471
10	-4.5	23.96	24.626
11	-4.5	24.442	25.12
12	-4.4	25.849	27.657
13	-4.4	25.867	26.582
14	-4.4	23.802	24.655
15	-4.3	26.094	27.825
16	-4.1	9.69	11.32
17	-4.1	8.578	10.1
18	-4.1	16.191	17.723
19	-4.1	5.6	6.144
20	-3.9	28.833	29.63
